# Supplementary material for: MetaCOXI: an integrated collection of metazoan mitochondrial cytochrome oxidase subunit-I DNA sequences
Source: Database (Oxford). 2022 Feb 5;2022:baab084. doi: 10.1093/database/baab084 (PMC9216479; doi:10.1093/database/baab084)
Supplement: baab084_Supp [file baab084_supp.zip]

Archive with 2 entries (2 files):
- baab084_Supp/Supplementary table 1.docx
- baab084_Supp/Supplementary table 2.docx
